# Supplementary material for: Detection of SARS-CoV-2 Virus by Triplex Enhanced Nucleic Acid Detection Assay (TENADA)
Source: Int J Mol Sci. 2022 Dec 3;23(23):15258. doi: 10.3390/ijms232315258 (PMC9740288; doi:10.3390/ijms232315258)
Supplement: Supplementary file 1 [file ijms-23-15258-s001.zip]

Archive with 1 entries (1 files):
- ijms-2055625-supplementary.pdf
